# Supplementary material for: The Rheumatoid Arthritis Risk Gene AIRE Is Induced by Cytokines in Fibroblast-Like Synoviocytes and Augments the Pro-inflammatory Response
Source: Front Immunol. 2019 Jun 18;10:1384. doi: 10.3389/fimmu.2019.01384 (PMC6591464; doi:10.3389/fimmu.2019.01384)
Supplement: Table S4 — Random gene sets in the TRA analysis. [file Table_4.xlsx]

## Sheet: Sheet 1
AIRE regulated genes (TRA annotated)			Non-AIRE regulated genes random set 1			Non-AIRE regulated genes random set 2			Non-AIRE regulated genes random set 3
Gene Symbol	TRA Annotation		Gene Symbol	TRA Annotation		Gene Symbol	TRA Annotation		Gene Symbol	TRA Annotation
PLTP	Not TRA		CEP192	TRA		AREL1	TRA		ESD	TRA
IFIT3	TRA		AMPD1	TRA		MCU	Not TRA		GOLGA2P5	Not TRA
TLR2	TRA		SAMD10	Not TRA		A4GALT	Not TRA		CHRDL2	TRA
GRIP2	Not TRA		F13A1	Not TRA		ESD	TRA		PITPNA	TRA
HMOX1	Not TRA		CNIH3	TRA		METTL21EP	Not TRA		ILKAP	Not TRA
IFIH1	TRA		CRISPLD1	Not TRA		MCM3AP-AS1	Not TRA		CAPN2	Not TRA
MMP13	Not TRA		MMP25	Not TRA		SMARCA5	TRA		AGPS	TRA
FCAMR	Not TRA		RTN4RL1	Not TRA		TMEM177	Not TRA		ATP1A1	TRA
IFIT1	TRA		LRRC3	Not TRA		IFITM10	Not TRA		KLF2	Not TRA
PRSS3	Not TRA		OXA1L	TRA		ID2	Not TRA		PDLIM7	Not TRA
CCL4	TRA		KDM7A	TRA		RBM12B	Not TRA		LDOC1	Not TRA
DUSP4	Not TRA		UBE2W	TRA		HECTD4	TRA		CASC3	Not TRA
COL14A1	Not TRA		AKR1C2	Not TRA		GTPBP1	Not TRA		ASAP1	Not TRA
GOLM1	Not TRA		CDS1	TRA		HIST1H4C	TRA		PHF12	Not TRA
ANKRD36	TRA		SCD5	Not TRA		HHATL	TRA		C9orf85	Not TRA
MYH11	Not TRA		ZNF680	Not TRA		HYKK	Not TRA		HAUS1	Not TRA
CXCL11	Not TRA		PPP6R2	Not TRA		SLC5A9	Not TRA		CHD5	TRA
FOSL1	TRA		TRIM67	Not TRA		RAB28	TRA		GAS8	Not TRA
OAS1	Not TRA		CALY	TRA		SLC5A2	TRA		CNTNAP5	Not TRA
SERPINB2	TRA		C9orf16	Not TRA		PLAUR	TRA		NOTCH1	TRA
G0S2	Not TRA		KLHDC7B	Not TRA		SLC7A1	Not TRA		GORASP1	TRA
PCSK9	Not TRA		RSRC2	TRA		COCH	TRA		MUC1	TRA
ADAMTS2	TRA		TLR6	Not TRA		GLIS3	Not TRA		NELFCD	TRA
DDX58	Not TRA		PARP3	TRA		CCDC97	TRA		MED14	TRA
FAT3	Not TRA		VPS4A	TRA		SRF	TRA		LAT2	TRA
ZBTB7C	Not TRA		CLCNKA	TRA		CALU	Not TRA		CLIP2	Not TRA
COL12A1	TRA		TRANK1	TRA		SGSM2	TRA		PDCD4	Not TRA
C3AR1	TRA		CD101	TRA		SAC3D1	TRA		FABP4	Not TRA
DHX58	Not TRA		EIF4G2	Not TRA		POU5F2	Not TRA		TAPT1	Not TRA
IFI27	Not TRA		RASSF8	TRA		ACSS1	TRA		TRPT1	Not TRA
RASSF5	Not TRA		GPNMB	Not TRA		SNRPB	TRA		C5orf49	TRA
FTL	TRA		BRPF3	Not TRA		TUBG2	TRA		ANKRD34A	TRA
ERAP1	TRA		CAV2	Not TRA		PPFIA3	Not TRA		UIMC1	TRA
HNMT	Not TRA		CHPF2	TRA		DMKN	Not TRA		TGM5	TRA
TMTC1	Not TRA		ACADVL	Not TRA		NRG1	Not TRA		PER3	TRA
JAK2	TRA		TMEM109	Not TRA		TYMS	Not TRA		RPL23	TRA
ALDH1L2	Not TRA		TAGLN2	Not TRA		MRPL34	Not TRA		CALHM3	Not TRA
RBM43	Not TRA		SLC27A5	TRA		CDC42EP4	TRA		CHD8	TRA
SRGN	Not TRA		POLH	Not TRA		TMEM204	Not TRA		FOXP4	Not TRA
MPP7	Not TRA		KCNA5	TRA		DUSP11	TRA		CALCOCO1	TRA
COL1A1	Not TRA		DOLK	Not TRA		SPOCK2	Not TRA		ELP4	TRA
IFI35	Not TRA		TRMT61A	Not TRA		ZMYM2	TRA		PEX1	Not TRA
PPP1R15A	TRA		ZFAND1	Not TRA		ZNF385A	TRA		CORO7	TRA
PLSCR1	Not TRA		CLUAP1	Not TRA		CPSF4	TRA		PLCB1	Not TRA
PHLDB2	Not TRA		HAUS2	Not TRA		LYPD6	Not TRA		MOBP	TRA
COL1A2	Not TRA		ABHD14A	Not TRA		TMEM41A	Not TRA		VPS4A	TRA
TNFRSF10D	Not TRA		PHF8	TRA		SGSM1	Not TRA		CCNB2	TRA
FBN1	Not TRA		B4GALT1	Not TRA		DVL1	TRA		FJX1	TRA
CYP7B1	Not TRA		DENND2C	Not TRA		CC2D2A	Not TRA		ZNF91	TRA
C6orf62	TRA		OTUB2	Not TRA		GUCD1	Not TRA		LGALSL	Not TRA
OMD	TRA		RDH10	Not TRA		MKI67	TRA		DDX18	TRA
BTN3A3	Not TRA		ANKS1B	Not TRA		HIST1H3G	TRA		PDHA1	TRA
PTGFR	TRA		RNF125	TRA		SRGAP3	Not TRA		ADAMTS19	Not TRA
FOSB	Not TRA		TUFM	TRA		HTRA4	Not TRA		TP73	Not TRA
LEPR	Not TRA		HOXA10	TRA		FAM193B	TRA		COA3	Not TRA
PDGFRB	TRA		STOML1	TRA		STK10	Not TRA		ERN2	Not TRA
CLIC5	Not TRA		KBTBD11	TRA		GTF2H5	Not TRA		HIST1H2AI	Not TRA
ATOH8	Not TRA		FAM229B	Not TRA		TFAP2E	Not TRA		LSM2	TRA
EMILIN2	Not TRA		IKZF5	Not TRA		FOXO4	Not TRA		NBPF10	TRA
UPP1	Not TRA		HLA-DOA	TRA		NSMCE4A	Not TRA		STEAP3	TRA
SQSTM1	TRA		FAM181B	Not TRA		AMN1	Not TRA		SPESP1	Not TRA
FBLN1	Not TRA		UBE2V1	TRA		BTBD17	Not TRA		SGIP1	TRA
NAV3	Not TRA		UBQLN3	TRA		NDFIP2	Not TRA		TNS3	Not TRA
USP18	TRA		DDX43	TRA		BEX4	TRA		FAM168B	TRA
APOL1	TRA		ITPR3	Not TRA		ALDH1A2	Not TRA		FAM167B	Not TRA
IFNAR2	TRA		SYNE1	TRA		RGS7	TRA		RHCG	TRA
NPTX1	TRA		ST3GAL5	Not TRA		CNGB3	TRA		LRRC24	Not TRA
ADM	Not TRA		CNRIP1	Not TRA		ZDHHC11B	TRA		ZNF622	Not TRA
CGNL1	Not TRA		UST	TRA		TEFM	TRA		LMNB2	TRA
PGM5	Not TRA		NALCN	Not TRA		GNL3L	TRA		NTAN1	TRA
PDGFD	Not TRA		PEX6	TRA		WNT10B	Not TRA		UXT	Not TRA
TRIQK	Not TRA		TMEM119	Not TRA		UNC119	TRA		CCNG2	Not TRA
CFB	Not TRA		MARCH6	TRA		RAE1	TRA		CTLA4	Not TRA
COL8A1	TRA		HERC2P9	TRA		WDR55	TRA		PRAMEF2	Not TRA
SCG5	Not TRA		TMEM123	Not TRA		FZD4	TRA		RAVER2	Not TRA
ZCCHC2	Not TRA		CAMSAP3	Not TRA		DDR1	Not TRA		DTWD1	Not TRA
SPHK1	TRA		TMEM254	Not TRA		HTATSF1	TRA		DAZL	TRA
ULBP1	Not TRA		CPNE6	TRA		AKT1S1	Not TRA		PSMD6	TRA
SMS	Not TRA		ZNF414	Not TRA		GCM1	TRA		MRPL40	Not TRA
THBD	Not TRA		PANX3	Not TRA		HECTD1	Not TRA		CENPBD1P1	Not TRA
NCCRP1	Not TRA		PSG1	TRA		MRPL1	TRA		WNK3	Not TRA
ZFP36	Not TRA		ANXA1	Not TRA		FAM172A	Not TRA		ZNF619	Not TRA
ASAP3	Not TRA		FETUB	TRA		POLR2M	TRA		BAAT	TRA
KIF25-AS1	Not TRA		NUDT1	TRA		FRMPD1	TRA		PLXNC1	TRA
OLFML1	Not TRA		MRVI1	Not TRA		DCTPP1	TRA		NPC1L1	Not TRA
TNFSF15	Not TRA		CIR1	TRA		ZBTB39	Not TRA		ZNF132	Not TRA
BTBD11	Not TRA		NDUFA7	Not TRA		RASSF6	Not TRA		FLOT2	TRA
IRS2	Not TRA		RAPGEFL1	TRA		ACP1	TRA		MFAP5	Not TRA
CFH	Not TRA		TXLNA	TRA		PPCS	Not TRA		IL18BP	Not TRA
TOMM34	TRA		SMPD3	TRA		SFPQ	TRA		GDA	Not TRA
KCNMB1	Not TRA		THOC6	TRA		SEC14L4	Not TRA		GAK	TRA
ST8SIA1	TRA		AAR2	TRA		ELL3	TRA		DHODH	TRA
STEAP4	TRA		EFR3B	Not TRA		C16orf95	TRA		PTCRA	TRA
PRKAR2B	Not TRA		MMP16	Not TRA		GGT7	Not TRA		ISOC1	Not TRA
IL26	Not TRA		SDHC	Not TRA		IL24	Not TRA		PDPK1	Not TRA
NDC80	TRA		SFXN5	Not TRA		VPS41	TRA		SPATA17	TRA
NFATC2	Not TRA		TGM5	TRA		NSG2	TRA		CEPT1	TRA
ARHGAP28	TRA		IGSF9	TRA		BSDC1	TRA		USP15	TRA
FUT11	Not TRA		ATP1B3	Not TRA		NDUFC1	TRA		POMP	TRA
BST2	Not TRA		COX5B	Not TRA		ROPN1L	TRA		HIST3H2BB	Not TRA
GAS1	Not TRA		BAG2	Not TRA		ADRM1	TRA		AHNAK2	Not TRA
PLXNA4	Not TRA		HLX	TRA		OCA2	TRA		ZNF440	Not TRA
C5orf15	TRA		C17orf49	TRA		SLC25A41	Not TRA		TACO1	TRA
UBA7	Not TRA		TLE6	Not TRA		ZNF814	Not TRA		NDUFA7	Not TRA
PDGFRL	Not TRA		MYO5A	Not TRA		SLC25A10	TRA		SLC25A43	Not TRA
HMGA1	Not TRA		RPL35A	TRA		SLC10A7	Not TRA		SIRT2	TRA
SFRP4	Not TRA		GSS	TRA		CEACAM22P	Not TRA		AARS	TRA
BTN3A2	Not TRA		IQGAP3	Not TRA		SYT2	TRA		FRMPD1	TRA
CXCL9	TRA		GNRHR2	Not TRA		PAFAH1B3	TRA		CDKN2AIP	TRA
OGN	TRA		ST3GAL3	Not TRA		ETV5	TRA		APOM	TRA
RTP4	TRA		RSPH9	Not TRA		ECE1	TRA		EXTL3	TRA
ARG2	Not TRA		MLLT10	Not TRA		PGBD2	Not TRA		GINS4	TRA
CDKN1A	Not TRA		EGLN2	TRA		ACVR2B-AS1	TRA		TMBIM6	TRA
PGF	Not TRA		PF4	TRA		MED12L	Not TRA		MCMBP	TRA
CH25H	TRA		MED25	TRA		FAM13B	Not TRA		ENTPD8	Not TRA
MYEOV	Not TRA		ZHX1	TRA		DEC1	Not TRA		UBIAD1	Not TRA
GULP1	Not TRA		ZNF521	Not TRA		SIRPB1	Not TRA		MFSD3	Not TRA
LOXL1	Not TRA		SLC41A3	TRA		GATAD2A	TRA		PELO	Not TRA
ADAMTS10	Not TRA		SLC17A7	TRA		MPC1L	Not TRA		HUS1	TRA
COL5A2	Not TRA		NEDD1	Not TRA		C17orf53	Not TRA		ZBTB32	TRA
FOLR3	TRA		TCTE1	Not TRA		NXT1	TRA		P2RY2	Not TRA
C1R	Not TRA		ACACB	Not TRA		PPAT	TRA		ZNF205	Not TRA
CXCL6	TRA		TRIM22	Not TRA		SDR9C7	Not TRA		PPP2R5E	Not TRA
IL7R	TRA		ARID5A	TRA		APLN	Not TRA		STK19	TRA
HTR2A	TRA		COPRS	Not TRA		RBX1	TRA		DNAJB6	Not TRA
COL4A1	Not TRA		SYT2	TRA		ABHD17C	Not TRA		PCDHA11	TRA
DPYSL3	Not TRA		ZDHHC21	Not TRA		CNDP2	Not TRA		TANC2	Not TRA
OLFML3	Not TRA		HPX	TRA		EHD1	TRA		MARC1	TRA
UGP2	TRA		CBS	TRA		INSR	Not TRA		ABCG2	Not TRA
IL10RA	TRA		FGD5	Not TRA		LLPH	TRA		ZC3HAV1	TRA
IL4I1	Not TRA		IL17RE	Not TRA		RPL21	TRA		TMCO6	TRA
PDE1A	TRA		RPL36A	TRA		FEZF1	Not TRA		GPR180	Not TRA
DCLK3	Not TRA		PLEKHO1	TRA		ZNF669	TRA		PSTPIP2	TRA
ATF3	Not TRA		PGM1	Not TRA		P2RY1	Not TRA		HERC3	TRA
CSF2	Not TRA		GRM2	Not TRA		ZNF91	TRA		DOCK11	Not TRA
CD83	TRA		CACTIN	Not TRA		IKZF5	Not TRA		ZNF684	Not TRA
PLIN2	Not TRA		ZC3H12C	Not TRA		CDYL2	Not TRA		FPGT	TRA
STX3	TRA		HIST1H2AL	Not TRA		CHD6	Not TRA		PDK1	TRA
COL6A3	Not TRA		SLC6A3	Not TRA		TOX4	TRA		BCL6	Not TRA
FBLN2	Not TRA		TGFBI	Not TRA		ETNPPL	TRA		ZMIZ1	Not TRA
GABRA4	Not TRA		RICTOR	Not TRA		ZIC1	TRA		FAM111B	Not TRA
NUCB1	Not TRA		CEP68	Not TRA		TM4SF20	TRA		PGAP2	TRA
CCL3	TRA		LRRC39	TRA		TACC3	Not TRA		MTMR10	Not TRA
HMCN1	Not TRA		PITX1	TRA		NTNG2	TRA		PHKA2	Not TRA
KLHL21	TRA		RAD18	Not TRA		SCNN1B	TRA		TBCK	Not TRA
WISP1	Not TRA		SRPK3	TRA		TPD52L1	Not TRA		SPG7	TRA
EEF2K	Not TRA		KHDRBS1	TRA		TBP	Not TRA		DPH6	Not TRA
VAMP5	Not TRA		ZNF569	Not TRA		SLC16A6	TRA		C2orf49	Not TRA
WARS	Not TRA		FAM168B	TRA		KDM6B	Not TRA		PFN1	Not TRA
EPS8L2	Not TRA		ZNF532	Not TRA		GALNT6	TRA		ZNF358	TRA
FAM20A	Not TRA		RAPGEF3	Not TRA		SPTBN4	TRA		TMEM91	Not TRA
GALNT15	Not TRA		ARHGEF10	Not TRA		PKN2	TRA		MBD1	TRA
SELENBP1	Not TRA		FOXM1	TRA		CKLF-CMTM1	Not TRA		ARHGEF16	Not TRA
ARNTL	TRA		ST6GALNAC5	TRA		CYP17A1	TRA		CDCA4	TRA
AFF2	Not TRA		DPYD	Not TRA		ARHGAP12	Not TRA		NRAP	Not TRA
EIF2AK2	TRA		NISCH	TRA		NDUFA1	TRA		CHURC1	TRA
CCDC170	Not TRA		CCSAP	Not TRA		BAG1	Not TRA		DHTKD1	TRA
IFI44	Not TRA		ZFPM2	TRA		CLN6	TRA		RNF8	TRA
SELE	TRA		GTPBP3	TRA		NOP56	TRA		PTK6	TRA
TMEM100	TRA		FMN2	TRA		MICAL1	TRA		IL17RA	TRA
RSAD2	TRA		KLHL9	TRA		PQBP1	Not TRA		NFAM1	Not TRA
CCL8	TRA		C2orf50	Not TRA		KRT222	Not TRA		LEF1	Not TRA
CXCL10	Not TRA		SHCBP1L	TRA		NRAS	TRA		COPG1	TRA
MX1	Not TRA		THEM4	Not TRA		TP73-AS1	Not TRA		CAMTA1	Not TRA
HERC6	Not TRA		UPK2	Not TRA		THAP3	TRA		ZNF589	Not TRA
HCK	Not TRA		IPCEF1	TRA		METTL25	Not TRA		AK5	Not TRA
IBSP	TRA		SCAMP1	TRA		TBC1D12	TRA		ART5	Not TRA
MX2	TRA		FAM129B	TRA		QPRT	Not TRA		MRPL14	TRA
OAS3	TRA		HSD17B11	Not TRA		ADRB2	TRA		BMP6	Not TRA
LAMB3	TRA		MZF1	TRA		PCDHGB4	Not TRA		TTC33	Not TRA
XAF1	TRA		S100A2	Not TRA		OTOR	Not TRA		GPR37L1	Not TRA
DDX60	TRA		POGK	Not TRA		ABLIM1	TRA		PCM1	TRA
IFI6	Not TRA		GTF2A2	Not TRA		SOD1	TRA		KLF16	Not TRA
PARP9	TRA		CNR1	TRA		C1QL3	Not TRA		CABP7	Not TRA
FRK	Not TRA		B3GAT1	TRA		CDH3	TRA		SUPV3L1	TRA
OAS2	TRA		C1QTNF9	Not TRA		ZBTB48	Not TRA		ZNF461	Not TRA
TNFSF10	Not TRA		EPB41L4B	Not TRA		MCCC2	TRA		USP34	Not TRA
ISG15	Not TRA		BRF1	Not TRA		PCBP1	TRA		ISCA2	Not TRA
IFITM1	Not TRA		ZNF704	Not TRA		SMCO4	Not TRA		TMEM89	Not TRA
CMPK2	TRA		CDK15	Not TRA		CTF1	Not TRA		TDRD7	Not TRA
FABP3	TRA		SLC35A2	TRA		KLHL1	Not TRA		KCMF1	TRA
HLA-F	Not TRA		TULP4	TRA		ENTPD1	Not TRA		SART1	TRA
LBP	TRA		AGXT2	Not TRA		MACROD2-IT1	Not TRA		FNDC1	TRA
COL3A1	Not TRA		RNF207	Not TRA		LRRC57	Not TRA		PTPRD	TRA
NOS2	Not TRA		TIRAP	Not TRA		MTG1	TRA		ZMYND8	TRA
CCL5	Not TRA		UTP6	TRA		BOLA1	Not TRA		RCHY1	TRA
CRTAC1	TRA		TSSK1B	Not TRA		SLIT3	TRA		RABIF	Not TRA
SAMHD1	TRA		MCFD2	Not TRA		SAMD1	Not TRA		PPIP5K2	TRA
MAOB	Not TRA		KCNN1	Not TRA		AXIN1	TRA		DOCK2	TRA
HSD11B1	Not TRA		LYN	Not TRA		SCAMP2	TRA		E2F3	TRA
IFI44L	TRA		EXOSC3	Not TRA		C5orf22	TRA		ABL2	Not TRA
